# Supplementary material for: Enhanced Cancer Starvation Therapy Based on Glucose Oxidase/3-Methyladenine-Loaded Dendritic Mesoporous OrganoSilicon Nanoparticles
Source: Biomolecules. 2021 Sep 14;11(9):1363. doi: 10.3390/biom11091363 (PMC8468959; doi:10.3390/biom11091363)
Supplement: Supplementary file 1 [file biomolecules-11-01363-s001.zip]

Archive with 1 entries (1 files):
- biomolecules-1271039-supplementary.pdf
